# Supplementary material for: Conjugation of Triterpenic Acids with 3-Aminoquinuclidine Moiety: An Approach to Acetylcholinesterase Mixed or Uncompetitive Type Inhibitors
Source: Molecules. 2024 Dec 29;30(1):95. doi: 10.3390/molecules30010095 (PMC11721041; doi:10.3390/molecules30010095)
Supplement: Supplementary file 1 [file molecules-30-00095-s001.zip]

Archive with 1 entries (1 files):
- molecules-3376728-supplementary.pdf
